# Supplementary material for: Soybean Rust Resistance and Yield Performance of Elite Soybean Genotypes Across Diverse Environments in Uganda
Source: Plant Environ Interact. 2026 Feb 13;7(1):e70125. doi: 10.1002/pei3.70125 (PMC12902882; doi:10.1002/pei3.70125)
Supplement: Supplementary file 1 — Table S1: pei370125‐sup‐0001‐TableS1.xlsx. [file PEI3-7-e70125-s001.xlsx]

## Sheet: Sheet1
	Genotype Code	Genotype Name	Comment
	G1	8.11 × 2N	Advanced line
	G2	Maksoy 2N × 5N-1	Advanced line
	G3	Maksoy 4N-58-1	Advanced line
	G4	Maksoy 6N × SL-1	Advanced line
	G5	Nam II × GC 17.3	Advanced line
	G6	UG5 × 4M	Advanced line
	G7	12.4 × NII-1	Advanced line
	G8	6N × 2N-2-4-1	Advanced line
	G9	6N × SG-P-2	Advanced line
	G10	6N × SG-P-3-2	Advanced line
	G11	6N × SL	Advanced line
	G12	6N × SL-1-2	Advanced line
	G13	6N × SQ-7	Advanced line
	G14	8.11 × 2N-3	Advanced line
	G15	Duiker × 3N-4	Advanced line
	G16	Maksoy 3N	Check variety
	G17	Maksoy 6N	Check variety
	G18	Namsoy 4M × 14.1-24	Advanced line
	G19	Namsoy 4M × 2N	Advanced line
	G20	Namsoy 4M × 4N	Advanced line
	G21	NG 14.1 × NII	Advanced line
	G22	UG5 × 4N-1	Advanced line
	G23	UG5 × RPP5	Advanced line
	G24	Wonder × 4M	Advanced line
